# Supplementary material for: Restoration of Genetic Code in Macular Mouse Fibroblasts via APOBEC1-Mediated RNA Editing
Source: Biomolecules. 2025 Jan 16;15(1):136. doi: 10.3390/biom15010136 (PMC11762822; doi:10.3390/biom15010136)
Supplement: Supplementary file 1 [file biomolecules-15-00136-s001.zip]

Archive with 1 entries (1 files):
- biomolecules-3364191-supplementary.pdf
